# Supplementary material for: Skeletal Muscle Transcriptome Analysis of Hanzhong Ma Duck at Different Growth Stages Using RNA-Seq
Source: Biomolecules. 2021 Feb 19;11(2):315. doi: 10.3390/biom11020315 (PMC7927120; doi:10.3390/biom11020315)
Supplement: Supplementary file 1 [file biomolecules-11-00315-s001.zip]

Archive with 8 entries (6 files):
- biomolecules-1104004-supplementary/
- biomolecules-1104004-supplementary/Supplementary Materials/
- biomolecules-1104004-supplementary/Supplementary Materials/Table S1.docx
- biomolecules-1104004-supplementary/Supplementary Materials/Table S2.docx
- biomolecules-1104004-supplementary/Supplementary Materials/Table S3.docx
- biomolecules-1104004-supplementary/Supplementary Materials/Table S4.docx
- biomolecules-1104004-supplementary/Supplementary Materials/Table S5.docx
- biomolecules-1104004-supplementary/Supplementary Materials/Table S6.docx
